# Supplementary material for: An MPS-Based 50plex Microhaplotype Assay for Forensic DNA Analysis
Source: Genes (Basel). 2023 Apr 4;14(4):865. doi: 10.3390/genes14040865 (PMC10137789; doi:10.3390/genes14040865)
Supplement: Supplementary file 1 [file genes-14-00865-s001.zip › Supplementary Tables.xlsx]

## Sheet: Supplementary Table S1
Supplementary Table S1. Specific information on 50 MHs and 104 primers.
MH	Location (GRCh37/hg19)	Length of MHs (bp)	Number of SNPs	Location of SNPs (GRCh37/hg19)	Forward Primer (5'-3')	Reverse Primer (5'-3')	Amplicons (bp)
MH-1	chr1:53568101-53568171	71	5	53568101-53568116-53568144-53568162-53568171	TCACAGAGTAACCAGGCAGTGTA	GGTTGTGCGGAGAGGAGCACA	159
MH-2	chr1:115990063-115990136	74	4	115990063-115990085-115990092-115990136	TCCTATGTGTGGCTCCATGAGTC	AAACCTGAAATACAGAGTGGGTTATTCTG	159
MH-3	chr1:143149431-143149488	58	4	143149431-143149462-143149477-143149488	GTTGCGATGAGCCAAGATCATG	TTTTTTGTTTTTATTCATCTTCTATCTAGACCAA	153
MH-4	chr1:218265683-218265718	36	3	218265683-218265713-218265718	CTTCTCCTCTCTGCAAATCTGCTTT	TGCCCACTCCGAAAACCAATTTTCC	150
MH-5	chr1:228465346-228465403	58	4	228465346-228465366-228465370-228465403	GTTCTGGGAGGGCAGTAAACTG	GTCCCCAGGAAGGACATACACTCT	160
MH-6	chr2:44347304-44347384	81	3	44347304-44347365-44347384	GCAACATAGCAAGACACCATCTCTT	TATTGAGAACTTAATTCAGTGCCAAGC	157
MH-7	chr2:81081505-81081551	47	6	81081505-81081507-81081509-81081511-81081513-81081551	CGACTCTCTTATAACAAATCTCTCTCTCAAT	TATTGGTTCTGTTTTCTGGAGAACTCT	160
MH-8	chr2:138693814-138693891	78	8	138693814-138693815-138693821-138693826-138693880-138693883-138693890-138693891	GTGTTGACCCAAGGAATCTTTTGCA	GGCTAACAAGGTGAAACCCCAT	171
MH-9	chr2:191143118-191143173	56	4	191143118-191143127-191143132-191143173	ATTACAGGCCCCCGCCACC	GTACTAGGATTACAGGCGTGAGC	150
MH-10	chr2:221689038-221689092	55	3	221689038-221689091-221689092	GCCCTGTTTCAAGTGCTTTGAGA	AATGGCTAAGTTGTGTGGGACTG	159
MH-11	chr3:59679857-59679917	61	6	59679857-59679882-59679906-59679908-59679910-59679917	GGGGTTAGAATTGGTGTGTATCAGAGGG	TCCCCAAGACGGAGTCTTGCTCT	161
MH-12	chr4:23972751-23972827	77	4	23972751-23972767-23972768-23972827	CAAGCTAGACCCAGGTTAATTCTGAT	TAGAGATTTTTGGGAGTGAGTTTCCA	152
MH-13	chr4:36376702-36376777	76	8	36376702-36376708-36376712-36376764-36376771-36376772-36376775-36376777	GGCTGCCCCAGGCAGT	AGGACTCGGGGCCTGCA	151
MH-14	chr4:57792067-57792128	62	3	57792067-57792078-57792128	CCCTTTCCGTTCACCATTCCTTA	TAGTGTGTAAATATGAAGAGAAGAGATAAATTCCA	157
MH-15	chr4:68303172-68303207	36	5	68303172-68303190-68303201-68303205-68303207	TTGCACTATAATACATTTTGGACATTTTGCT	TATTTTGGTATTATGCTAGCTTGGTACAAC	157
MH-16	chr4:155137770-155137838	69	5	155137770-155137820-155137832-155137835-155137838	AGACTGTGCCATTTCACTGCA	TTTCACCTGTAGGGCACTATCTCA	154
MH-17	chr5:19151592-19151662	71	4	19151592-19151594-19151596-19151662	CCTGCACTTGTTTTTAAATGAGCTGTTT	GTGCTTTTCTTTTCTAGACAGGTTAGC	161
MH-18	chr5:124540406-124540483	78	5	124540406-124540413-124540416-124540430-124540483	CATGGACAACCTCCAACAGTGAC	CGTCTTCTCAACAGGTTGTGTTGCT	153
MH-19	chr5:159013018-159013045	28	4	159013018-159013027-159013029-159013045	GACTTGCCTGAGGCTTAAAGAAC	ATCTCTACTAACTCCTGAGTAGATGGT	144
MH-20	chr6:42614554-42614564	11	5	42614554-42614556-42614560-42614562-42614564	GAAAAACTCTGATCTAGAAAATGAGGACTC	AGATAGAGTCTGGCTTGGTCAC	146
MH-21	chr6:52812768-52812842	75	4	52812768-52812817-52812820-52812842	GAAGGTCAGCAACAAACATGTGAG	GGGTAAAGAATAACAAGGCAGCA	147
MH-22	chr6:152930711-152930771	61	6	152930711-152930754-152930755-152930767-152930769-152930771	GCTGAATAAAAGGCAGCAGACAGCT	GAGAAAGGACAGACTGTCTCCTCA	124
MH-23	chr7:75440052-75440107	56	3	75440052-75440101-75440107	ATACCTGTAGCCCCAGCTGTTC	ACACAAGACACAACAACCTTCAAAG	185
MH-24	chr8:93440810-93440885	76	4	93440810-93440858-93440861-93440885	TTTCTGCCTTCTGGTGGGTTCGT	AGAACACAGCTTCCACAGCTTG	147
MH-24-2	chr8:93440810-93440885	76	4	93440810-93440858-93440861-93440885	GACGGTGTGTCCTGCGTTT	CCTAGATTTATTGTGAAGAGTGAAAGAACACAG	183
MH-24-3	chr8:93440810-93440885	76	4	93440810-93440858-93440861-93440885	CAGACATGTTCAGAGTTTCTGCC	CAGCTTGGAATGGGACACCA	175
MH-25	chr9:565917-565986	70	3	565917-565950-565986	TGCATGTGCAGGTTTGTTAATATGGGT	TATTTTTCTTCACCCTCTGCTTCCT	123
MH-26	chr9:103969852-103969923	72	3	103969852-103969888-103969923	GGGTGTGAGAAGTAAGTTGGCTAG	AAACAAACCCATCACTAATGGACTGT	136
MH-27	chr10:47631395-47631462	68	6	47631395-47631405-47631406-47631419-47631457-47631462	TGCCTGATGTATGGGCCACATAAA	CACGCACCTGTAGTCCCAGCTA	197
MH-28	chr10:103933361-103933432	72	8	103933361-103933362-103933363-103933404-103933415-103933424-103933425-103933432	GCGCCACTCTCCTGCCTTA	GTGAGCCACCCTGTCCG	198
MH-29	chr11:36130910-36130972	63	4	36130910-36130939-36130957-36130972	TGGGAAGCCACGGATAAGACACG	AGCAAGCTGCGTTATCACCATG	139
MH-30	chr12:52863017-52863091	75	4	52863017-52863038-52863044-52863091	AATGCCAAGACCACTGCCAT	AGAAGCCACGGTGAGCTCATC	159
MH-31	chr12:64140424-64140491	68	6	64140424-64140439-64140446-64140449-64140482-64140491	AGCAAAAGCACGACTCACGT	AATTATCTCCACCTGGCCCCAA	156
MH-32a	chr13:54060827-54060892	66	3	54060827-54060881-54060892	AAAACTGGAATCATAAGCATAGCACATT	TCCTCAAAGTGTGGCTGTTAACTG	145
MH-33	chr13:81151788-81151863	76	4	81151788-81151799-81151862-81151863	AGTGAAATACAGGGGTAGAAGAAGC	AAAACTCCACAGGAAGAAGGACATC	149
MH-34	chr13:101767111-101767184	74	4	101767111-101767127-101767134-101767184	TGAGATGAAAAACGTGTTGTTTAAATCACTT	CGTTTAGTGTCCCTCTAACCTCCCTT	160
MH-35	chr14:20373007-20373086	80	4	20373007-20373019-20373034-20373086	GAGTTTCTTCTCACTGATGTGTGGA	AAGTAAGACAAGGGAAAGAGCTCTG	161
MH-36	chr14:41782002-41782072	71	5	41782002-41782007-41782054-41782067-41782072	GGCCGGTCTTTTCAGTGCTA	AGAGGTGCCTTTCACCTCATGTC	141
MH-37	chr14:52334164-52334242	79	4	52334164-52334203-52334205-52334242	CCTTTCCCACTCCTCAAAACCA	GGCTCCTTGCAATTGTGATTGG	160
MH-38	chr14:80876061-80876111	51	3	80876061-80876108-80876111	GGAAATACAGACAGGGTGAATCTACCTT	TTTTTGCAGTGTCCTCCTGAGAC	141
MH-39	chr15:61692639-61692718	80	4	61692639-61692665-61692687-61692718	CTCAGACTTCTAGACTCCACCACTGT	CCTGTTATCATACTCCCCACCATGG	152
MH-40	chr16:13097710-13097773	64	5	13097710-13097752-13097755-13097758-13097773	CACTGCACTCCAACCTGGACG	ATGTGCCTAGGCTAAGCTATGTG	157
MH-41	chr16:31847392-31847451	60	4	31847392-31847393-31847427-31847451	GACTTAATGTAAGAATTAAAACTATTCACTCAGT	AGTGCCGAGATTGCAGCCTCT	143
MH-42	chr16:83973898-83973965	68	4	83973898-83973918-83973956-83973965	CTGCAGAGATTCACGCTGCTG	CAGCTGGGGAGGAAAAAGTCAC	153
MH-43	chr17:31320658-31320713	56	4	31320658-31320695-31320712-31320713	TCCCATGAGACAGAGTCGAAGGG	GCGAGAAGAGGGGGAAAGAGACA	161
MH-44	chr17:41401201-41401269	69	15	41401201-41401202-41401203-41401204-41401225-41401229-41401231-41401232-41401242-41401244-41401247-41401251-41401261-41401265-41401269	CTGGCATTACCGCTAGACCAAA	TTACCTCTCACATTGTCCCCTCT	157
MH-45	chr18:108028-108108	81	12	108028-108029-108044-108045-108059-108060-108077-108080-108089-108091-108094-108108	GGCCTTGTCACATATGTCTGCACT	AGGGGCATTTTGACATATCTCTGCA	160
MH-46	chr18:50534370-50534448	79	4	50534370-50534395-50534412-50534448	CACTTAAGCCAAATTCACCTGCAA	ATAGACATATTTTTAGGACTGTCTCCTGAG	159
MH-47	chr18:62548474-62548532	59	6	62548474-62548486-62548493-62548513-62548519-62548532	TCTGCAGAGCAAAGGAAACAATCC	GGCTAACATGGTGAAACCACATCTCTAC	164
MH-48	chr19:33764649-33764726	78	6	33764649-33764678-33764692-33764718-33764723-33764726	CACGTGGTGGAGGTGATCAGG	ACCACTGGGAGCCAGACA	157
MH-49	chr20:16024597-16024644	48	3	16024597-16024641-16024644	CCCAAAAATCTGGTCTGAAGTGAC	AGAGGTTTGTCTCATGGTTCTGCA	157
MH-50	chr21:9829987-9830066	80	5	9829987-9830023-9830024-9830060-9830066	GGGAGTCAGCCCCATGCA	TCATACCCAAGGGGCAGCT	153
a represents that the MH has been reported.

## Sheet: Supplementary Table S2
Supplementary Table S2. Summary of MHs, samples and primers of sanger sequencing.
ID	MH	Location (GRCh37/hg19)	Sample	Sanger primers
T1P14	MH-4	chr1:218265683-218265718	153, C94	F: TGAGGGCACAGATGTAGCT
				R: TTGCTTGGGTCAGAGATGGG
T1P151	MH-27	chr10:47631395-47631462	152, C94, C100	F: ACTGTTCTGTTCCAAAAGCCC
				R: AGGTTCACGCCATTCTCCTG

## Sheet: Supplementary Table S3
Supplementary Table S3. Allele frequencies of 50 MHs based on 137 unrelated Southwest Chinese Han individuals were sequenced.
Locus	Allele	Count	Frequency
MH-1	AGGCG	5	0.018248
	AGGTA	16	0.058394
	ATGTA	46	0.167883
	GGACA	74	0.270073
	GGGCA	81	0.29562
	GGGCG	52	0.189781
MH-2	ACAA	33	0.120438
	GCAA	41	0.149635
	GCAC	91	0.332117
	GCTA	37	0.135036
	GGAA	72	0.262774
MH-3	CCAA	166	0.605839
	CCAG	108	0.394161
MH-4	CAC	65	0.237226
	CGA	61	0.222628
	CGC	88	0.321168
	TAC	10	0.036496
	TGC	50	0.182482
MH-5	AAGG	68	0.248175
	AAGT	33	0.120438
	AATG	69	0.251825
	AGGT	1	0.00365
	GAGG	42	0.153285
	GAGT	61	0.222628
MH-6	AAT	12	0.043796
	ATT	49	0.178832
	TTG	87	0.317518
	TTT	126	0.459854
MH-7	AAAAAT	27	0.09854
	CAAAAT	30	0.109489
	CCAAAC	2	0.007299
	CCAAAT	36	0.131387
	CCCAAC	50	0.182482
	CCCAAT	35	0.127737
	CCCCAC	12	0.043796
	CCCCAT	59	0.215328
	CCCCCC	1	0.00365
	CCCCCT	22	0.080292
MH-8	ACCGACAT	1	0.00365
	ACCGGCAT	15	0.054745
	ACCGGCGT	6	0.021898
	ACCGGGAT	6	0.021898
	ACCGGTAC	1	0.00365
	ACCGGTAT	5	0.018248
	ATCGACAT	9	0.032847
	ATCGACGT	1	0.00365
	ATCGGCAC	1	0.00365
	ATCGGCAT	16	0.058394
	ATCGGCGT	52	0.189781
	ATCGGGAC	1	0.00365
	ATCGGGAT	65	0.237226
	ATCGGGGT	3	0.010949
	ATCGGTAC	27	0.09854
	ATCGGTAT	38	0.138686
	ATCGGTGT	1	0.00365
	ATCTGCAT	3	0.010949
	ATCTGCGT	11	0.040146
	ATCTGGAT	5	0.018248
	ATCTGTAT	2	0.007299
	ATTGGCAT	3	0.010949
	GCCGGCAT	2	0.007299
MH-9	GAGG	38	0.138686
	GGGG	86	0.313869
	TAAA	38	0.138686
	TAAG	32	0.116788
	TAGA	3	0.010949
	TAGG	77	0.281022
MH-10	GCA	44	0.160584
	GCG	101	0.368613
	GTG	68	0.248175
	TCA	10	0.036496
	TCG	24	0.087591
	TTG	27	0.09854
MH-11	CGAAAC	34	0.124088
	CGAAAT	91	0.332117
	CGCAAT	39	0.142336
	CGCCAT	29	0.105839
	CGCCCT	9	0.032847
	TGAAAT	10	0.036496
	TGCAAT	61	0.222628
	TGCCAT	1	0.00365
MH-12	CATC	8	0.029197
	CATG	76	0.277372
	CGTG	81	0.29562
	TACG	47	0.171533
	TATG	62	0.226277
MH-13	CAGGCACA	13	0.047445
	CGGAAGCA	34	0.124088
	CGGGAGCA	89	0.324818
	CGGGAGCC	2	0.007299
	CGGGAGTA	57	0.208029
	CGGGCGCA	7	0.025547
	TAGGCACA	72	0.262774
MH-14	AAA	53	0.193431
	AAG	56	0.20438
	AGA	60	0.218978
	AGG	77	0.281022
	TAA	19	0.069343
	TAG	7	0.025547
	TGG	2	0.007299
MH-15	CCTGG	18	0.065693
	CCTTG	27	0.09854
	CCTTT	1	0.00365
	TATGG	105	0.383212
	TATTG	40	0.145985
	TATTT	16	0.058394
	TCGGG	6	0.021898
	TCTGG	60	0.218978
	TCTTG	1	0.00365
MH-16	CCAAA	107	0.390511
	CCCAA	21	0.076642
	CCCCA	28	0.10219
	CCCCC	1	0.00365
	TCAAA	116	0.423358
	TCCAA	1	0.00365
MH-17	CCG	76	0.277372
	TCG	140	0.510949
	TTA	2	0.007299
	TTG	56	0.20438
MH-18	CCAAC	71	0.259124
	TCAAC	60	0.218978
	TCGAC	3	0.010949
	TCGAT	62	0.226277
	TTAAC	71	0.259124
	TTATC	7	0.025547
MH-19	CAAT	27	0.09854
	CTAG	15	0.054745
	CTAT	70	0.255474
	CTTT	81	0.29562
	TTAT	81	0.29562
MH-20	GGGGG	34	0.124088
	TGGGG	8	0.029197
	TTGGG	87	0.317518
	TTTGG	31	0.113139
	TTTTG	50	0.182482
	TTTTT	64	0.233577
MH-21	ACTC	16	0.058394
	ACTT	3	0.010949
	ATTC	2	0.007299
	ATTT	7	0.025547
	TCTC	47	0.171533
	TCTT	95	0.346715
	TTTC	100	0.364964
	TTTT	4	0.014599
MH-22	ACACGG	47	0.171533
	AGGCGA	70	0.255474
	AGGCGG	12	0.043796
	AGGTGG	98	0.357664
	GGGCGG	47	0.171533
MH-23	CCG	89	0.324818
	GCG	80	0.291971
	GTG	105	0.383212
MH-24	AGGC	27	0.09854
	GAGC	3	0.010949
	GGAA	64	0.233577
	GGGA	81	0.29562
	GGGC	99	0.361314
MH-25	CGG	75	0.273723
	CTG	1	0.00365
	TGA	10	0.036496
	TGG	59	0.215328
	TTA	99	0.361314
	TTG	30	0.109489
MH-26	ACG	63	0.229927
	AGG	8	0.029197
	ATG	94	0.343066
	CCG	35	0.127737
	CGG	1	0.00365
	CTG	73	0.266423
MH-27	AACGAC	1	0.00365
	AACGGC	1	0.00365
	AGCCAC	11	0.040146
	AGCCAT	17	0.062044
	AGCCGC	78	0.284672
	AGCGAC	2	0.007299
	AGCGAT	4	0.014599
	AGCGGC	2	0.007299
	GACCAC	2	0.007299
	GACCGC	4	0.014599
	GACGAC	32	0.116788
	GACGAT	30	0.109489
	GACGGC	14	0.051095
	GGCCAC	48	0.175182
	GGCCAT	4	0.014599
	GGCCGC	18	0.065693
	GGCGAC	1	0.00365
	GGCGAT	2	0.007299
	GGCGGC	3	0.010949
MH-28	CCCTCCAT	1	0.00365
	CCTTCCAC	3	0.010949
	CCTTCCAT	27	0.09854
	CCTTCCGT	7	0.025547
	CGCCCCAC	3	0.010949
	CGCCCCAT	55	0.20073
	CGCCCCGT	2	0.007299
	CGCTCCAC	40	0.145985
	CGCTCCAT	28	0.10219
	CGCTCCGT	96	0.350365
	TGCCCCAT	2	0.007299
	TGCTCCAT	4	0.014599
	TGCTCTAT	6	0.021898
MH-29	CATG	32	0.116788
	CGCG	88	0.321168
	CGTA	83	0.30292
	CGTG	21	0.076642
	TGTG	50	0.182482
MH-30	AGAG	6	0.021898
	GAAG	124	0.452555
	GGAG	89	0.324818
	GGAT	55	0.20073
MH-31	AACATT	2	0.007299
	AGCACT	2	0.007299
	AGCATT	75	0.273723
	GACACC	6	0.021898
	GACACT	64	0.233577
	GACATT	26	0.094891
	GACCTT	2	0.007299
	GATATT	39	0.142336
	GGCACT	22	0.080292
	GGCATT	35	0.127737
	GGCCTT	1	0.00365
MH-32a	CCC	5	0.018248
	CCT	1	0.00365
	CTC	75	0.273723
	CTT	56	0.20438
	TCC	1	0.00365
	TCT	1	0.00365
	TTC	67	0.244526
	TTT	68	0.248175
MH-33	CCGA	54	0.19708
	CCGG	104	0.379562
	CCTG	1	0.00365
	CGTG	54	0.19708
	TCGG	61	0.222628
MH-34	ACAA	10	0.036496
	ACAG	8	0.029197
	ACGA	20	0.072993
	ACGG	10	0.036496
	CCAA	62	0.226277
	CCAG	14	0.051095
	CCGA	73	0.266423
	CCGG	46	0.167883
	CTAG	2	0.007299
	CTGA	22	0.080292
	CTGG	7	0.025547
MH-35	ATAA	70	0.255474
	ATGA	108	0.394161
	ATGG	64	0.233577
	GTGG	32	0.116788
MH-36	AACCT	13	0.047445
	AATCT	53	0.193431
	ATTCT	97	0.354015
	ATTGC	3	0.010949
	ATTGT	57	0.208029
	GTTCT	51	0.186131
MH-37	CATC	1	0.00365
	CGTA	60	0.218978
	CGTC	10	0.036496
	TATA	42	0.153285
	TATC	97	0.354015
	TGTA	49	0.178832
	TGTC	15	0.054745
MH-38	CGA	14	0.051095
	CGG	88	0.321168
	TAA	34	0.124088
	TGA	70	0.255474
	TGG	68	0.248175
MH-39	ACCC	37	0.135036
	ATCC	57	0.208029
	ATCT	29	0.105839
	ATTC	68	0.248175
	CCCC	83	0.30292
MH-40	AGGGA	42	0.153285
	GGGGA	157	0.572993
	GGGGG	53	0.193431
	GTGGA	3	0.010949
	GTTGA	11	0.040146
	GTTTA	8	0.029197
MH-41	CACA	38	0.138686
	CACG	54	0.19708
	CGCG	80	0.291971
	CGTG	34	0.124088
	TGCG	68	0.248175
MH-42	CCCC	8	0.029197
	CCCT	19	0.069343
	CCGC	47	0.171533
	CCGT	25	0.091241
	CGCC	20	0.072993
	CGCT	42	0.153285
	CGGC	44	0.160584
	CGGT	50	0.182482
	GCCT	4	0.014599
	GGCT	9	0.032847
	GGGC	3	0.010949
	GGGT	3	0.010949
MH-43	ACCA	45	0.164234
	ACCG	20	0.072993
	ACTG	4	0.014599
	ATCA	11	0.040146
	ATCG	1	0.00365
	GCCA	31	0.113139
	GCCG	88	0.321168
	GCTG	60	0.218978
	GTCA	6	0.021898
	GTCG	3	0.010949
	GTTG	5	0.018248
MH-44	TGTTGAGAAAATAAG	173	0.631387
	TTTTGAGAAAATAAG	101	0.368613
MH-45	GTCTGTGCTAAG	7	0.025547
	GTCTGTGCTAGG	220	0.80292
	GTCTGTGCTGAG	38	0.138686
	GTCTGTGCTGGG	1	0.00365
	GTCTGTTCTAGG	8	0.029197
MH-46	CCAT	58	0.211679
	CCCT	73	0.266423
	CGAT	58	0.211679
	GGAA	5	0.018248
	GGAT	80	0.291971
MH-47	AGACGT	1	0.00365
	AGATGT	3	0.010949
	AGGTGC	1	0.00365
	AGGTGT	18	0.065693
	GAACAT	52	0.189781
	GAATGC	6	0.021898
	GAGCGC	1	0.00365
	GGACAT	61	0.222628
	GGACGC	5	0.018248
	GGACGT	36	0.131387
	GGATGC	61	0.222628
	GGGCAT	5	0.018248
	GGGCGT	17	0.062044
	GGGTGC	5	0.018248
	GGGTGT	1	0.00365
	GTACAT	1	0.00365
MH-48	CCCACC	72	0.262774
	CCCACG	21	0.076642
	CCCATC	49	0.178832
	CCCGCC	22	0.080292
	CCTACC	81	0.29562
	CTCGCC	29	0.105839
MH-49	AAG	89	0.324818
	AGG	49	0.178832
	GAG	46	0.167883
	GAT	67	0.244526
	GGG	23	0.083942
MH-50	ACACA	55	0.20073
	ACAGA	3	0.010949
	ACAGT	2	0.007299
	ACCCA	174	0.635036
	ACTCA	40	0.145985
a represents that the MH has been reported.

## Sheet: Supplementary Table S4
Supplementary Table S4. Forensic parameters of 50 MHs based on 137 unrelated Southwest Chinese Han individuals were sequenced.
MH	Hom	Het	Ae	MP	DP	PE	PIC	TPI
MH-1	0.228275	0.771725	4.38068	0.110448	0.889552	0.645882	0.734676	2.85417
MH-2	0.234483	0.765517	4.26471	0.0920134	0.907987	0.289132	0.728514	1.24545
MH-3	0.522404	0.477596	1.91423	0.364271	0.635729	0.119335	0.363547	0.845679
MH-4	0.24362	0.75638	4.10475	0.101604	0.898396	0.476061	0.714403	1.85135
MH-5	0.212585	0.787415	4.70401	0.0876445	0.912355	0.674115	0.753257	3.11364
MH-6	0.346182	0.653818	2.88865	0.180137	0.819863	0.263784	0.589884	1.18103
MH-7	0.143375	0.856625	6.97474	0.0462997	0.9537	0.645882	0.840175	2.85417
MH-8	0.132506	0.867494	7.54685	0.0315947	0.968405	0.65994	0.85489	2.97826
MH-9	0.229714	0.770286	4.35324	0.0949971	0.905003	0.512893	0.734385	2.01471
MH-10	0.241968	0.758032	4.13278	0.0973414	0.902659	0.42939	0.722559	1.67073
MH-11	0.209148	0.790852	4.78129	0.0778411	0.922159	0.577547	0.762507	2.36207
MH-12	0.245804	0.754196	4.06829	0.110555	0.889445	0.564305	0.710821	2.28333
MH-13	0.236188	0.763812	4.23392	0.099366	0.900634	0.590937	0.726043	2.44643
MH-14	0.211626	0.788374	4.72532	0.0867921	0.913208	0.618142	0.755293	2.63462
MH-15	0.234056	0.765944	4.27248	0.0915872	0.908413	0.538281	0.735605	2.14062
MH-16	0.348074	0.651926	2.87295	0.17385	0.82615	0.297946	0.586294	1.26852
MH-17	0.379829	0.620171	2.63277	0.230859	0.769141	0.354716	0.551723	1.42708
MH-18	0.234216	0.765784	4.26957	0.110661	0.889339	0.674115	0.724866	3.11364
MH-19	0.252756	0.747244	3.95638	0.1048	0.8952	0.45237	0.702995	1.75641
MH-20	0.217726	0.782274	4.59292	0.0824231	0.917577	0.525505	0.74952	2.07576
MH-21	0.287282	0.712718	3.4809	0.13485	0.86515	0.45237	0.663257	1.75641
MH-22	0.253956	0.746044	3.93769	0.106399	0.893601	0.44079	0.70391	1.7125
MH-23	0.337605	0.662395	2.96204	0.188662	0.811338	0.375127	0.588382	1.48913
MH-24	0.282327	0.717673	3.54199	0.13858	0.86142	0.525505	0.665715	2.07576
MH-25	0.265171	0.734829	3.77115	0.11162	0.88838	0.364828	0.689464	1.45745
MH-26	0.258724	0.741276	3.86512	0.113538	0.886462	0.500446	0.696289	1.95714
MH-27	0.150754	0.849246	6.63333	0.0419308	0.958069	0.512893	0.834401	2.01471
MH-28	0.206218	0.793782	4.84924	0.0699558	0.930044	0.551215	0.768607	2.20968
MH-29	0.247723	0.752277	4.03677	0.0978742	0.902126	0.325495	0.7113	1.34314
MH-30	0.351085	0.648915	2.84831	0.192711	0.807289	0.344789	0.580356	1.39796
MH-31	0.182163	0.817837	5.4896	0.0581278	0.941872	0.525505	0.794044	2.07576
MH-32a	0.238452	0.761548	4.19371	0.103202	0.896798	0.551215	0.719416	2.20968
MH-33	0.271325	0.728675	3.68562	0.117588	0.882412	0.354716	0.681287	1.42708
MH-34	0.168975	0.831025	5.91804	0.052267	0.947733	0.631948	0.811008	2.74
MH-35	0.288828	0.711172	3.46227	0.149768	0.850232	0.577547	0.659311	2.36207
MH-36	0.243034	0.756966	4.11465	0.100218	0.899782	0.564305	0.718085	2.28333
MH-37	0.233097	0.766903	4.29005	0.0972348	0.902765	0.525505	0.73216	2.07576
MH-38	0.248015	0.751985	4.03201	0.107784	0.892216	0.525505	0.70941	2.07576
MH-39	0.226064	0.773936	4.42352	0.0961692	0.903831	0.590937	0.737375	2.44643
MH-40	0.391817	0.608183	2.55221	0.208802	0.791198	0.289132	0.564413	1.24545
MH-41	0.22031	0.77969	4.53906	0.0833822	0.916618	0.45237	0.74433	1.75641
MH-42	0.132852	0.867148	7.52715	0.0342586	0.965741	0.645882	0.852812	2.85417
MH-43	0.198972	0.801028	5.02583	0.0626032	0.937397	0.551215	0.7753	2.20968
MH-44	0.534525	0.465475	1.87082	0.39773	0.60227	0.166108	0.357141	0.951389
MH-45	0.665433	0.334567	1.50278	0.48383	0.51617	0.0864536	0.307751	0.769663
MH-46	0.246177	0.753823	4.06211	0.116202	0.883798	0.551215	0.709541	2.20968
MH-47	0.162236	0.837764	6.16387	0.0557835	0.944217	0.746527	0.817986	4.02941
MH-48	0.211945	0.788055	4.71821	0.0796526	0.920347	0.538281	0.756764	2.14062
MH-49	0.232512	0.767488	4.30086	0.0972348	0.902765	0.551215	0.730001	2.20968
MH-50	0.465048	0.534952	2.15032	0.280409	0.719591	0.306944	0.483387	1.29245
Mean	0.266143	0.733857	4.1924	0.127069	0.872931	0.480725	0.692103	2.01792
Combined				0.999180791	1-3.109×10-49	1-8.727×10-16
a represents that the MH has been reported.
Hom represents homozygosity
Het represents heterozygosity
Ae represents effective number of alleles
MP represents match probability
DP represents discrimination power
PE represents probability of exclusion
PIC represents polymorphism information content
TPI represents typical paternity index

## Sheet: Supplementary Table S5
Supplementary Table S5. The HWE results of 50 MHs based on 137 unrelated Southwest Chinese Han individuals were sequenced.
MH	#Genot	Obs.Het.	Exp.Het.	P-value	s.d.
MH-1	137	0.82482	0.77455	0.05828	0.00025
MH-2	137	0.59854	0.76832	0.00116	3e-05
MH-3	137	0.40876	0.47935	0.10785	0.0003
MH-4	137	0.72993	0.75915	0.33722	0.00046
MH-5	137	0.83942	0.7903	0.30447	0.00039
MH-6	137	0.57664	0.65621	0.00652	7e-05
MH-7	137	0.82482	0.85976	0.06624	0.00019
MH-8	137	0.83212	0.87067	0.88141	0.0002
MH-9	137	0.75182	0.77311	0.69981	0.00045
MH-10	137	0.70073	0.76081	0.244	0.0005
MH-11	137	0.78832	0.79375	0.2511	0.00034
MH-12	137	0.78102	0.75696	0.53823	0.00047
MH-13	137	0.79562	0.76661	0.73366	0.00036
MH-14	137	0.81022	0.79126	0.40758	0.00058
MH-15	137	0.76642	0.76875	0.49691	0.00052
MH-16	137	0.60584	0.65431	0.35812	0.00042
MH-17	137	0.64964	0.62244	0.08161	0.00026
MH-18	137	0.83942	0.76859	0.49896	0.00045
MH-19	137	0.71533	0.74998	0.64014	0.00047
MH-20	137	0.75912	0.78514	0.07424	0.00028
MH-21	137	0.71533	0.71533	0.80888	0.00046
MH-22	137	0.70803	0.74878	0.64478	0.00045
MH-23	137	0.66423	0.66482	0.74343	0.00041
MH-24	137	0.75912	0.7203	0.80411	0.00042
MH-25	137	0.65693	0.73752	0.38663	0.00045
MH-26	137	0.74453	0.74399	0.80456	0.00038
MH-27	137	0.75182	0.85236	0.06331	0.00012
MH-28	137	0.77372	0.79669	0.6598	0.00029
MH-29	137	0.62774	0.75503	0.04493	0.00019
MH-30	137	0.64234	0.65129	0.89573	0.00032
MH-31	137	0.75912	0.82083	0.50898	0.00029
MH-32a	137	0.77372	0.76434	0.76096	0.0004
MH-33	137	0.64964	0.73134	0.15523	0.00029
MH-34	137	0.81752	0.83407	0.2738	0.00032
MH-35	137	0.78832	0.71378	0.02688	0.00013
MH-36	137	0.78102	0.75974	0.92259	0.00027
MH-37	137	0.75912	0.76971	0.02662	0.00014
MH-38	137	0.75912	0.75474	0.65958	0.00044
MH-39	137	0.79562	0.77677	0.39327	0.00056
MH-40	137	0.59854	0.61041	0.10162	0.00028
MH-41	137	0.71533	0.78255	0.22325	0.00034
MH-42	137	0.82482	0.87032	0.89514	0.00028
MH-43	137	0.77372	0.80396	0.81798	0.00033
MH-44	137	0.47445	0.46718	1	0
MH-45	137	0.35036	0.33579	0.00202	4e-05
MH-46	137	0.77372	0.75658	0.16892	0.00034
MH-47	137	0.87591	0.84083	0.25817	0.00026
MH-48	137	0.76642	0.79094	0.43133	0.00053
MH-49	137	0.77372	0.7703	0.26295	0.00037
MH-50	137	0.61314	0.53691	0.05535	0.00024
Bonferroni correction: p=0.05/50=0.001
a represents that the MH has been reported.

## Sheet: Supplementary Table S6
Supplementary Table S6. The LD values of 50 MHs based on 137 unrelated Southwest Chinese Han individuals were sequenced.
	MH-1	MH-2	MH-3	MH-4	MH-5	MH-6	MH-7	MH-8	MH-9	MH-10	MH-11	MH-12	MH-13	MH-14	MH-15	MH-16	MH-17	MH-18	MH-19	MH-20	MH-21	MH-22	MH-23	MH-24	MH-25	MH-26	MH-27	MH-28	MH-29	MH-30	MH-31	MH-32	MH-33	MH-34	MH-35	MH-36	MH-37	MH-38	MH-39	MH-40	MH-41	MH-42	MH-43	MH-44	MH-45	MH-46	MH-47	MH-48	MH-49
MH-1
MH-2	0.93842
MH-3	0.45357	0.0958
MH-4	0.28152	0.73118	0.48778
MH-5	0.89345	0.97067	0.80352	0.73314
MH-6	0.02151	0.3783	0.73803	0.66862	0.03519
MH-7	0.4565	0.72239	0.2131	0.39589	0.64809	0.69208
MH-8	0.98436	0.43011	0.56012	0.89932	0.44868	0.22972	0.7566
MH-9	0.826	0.2522	0.24731	0.43304	0.25024	0.12219	0.96188	0.23363
MH-10	0.65103	0.79863	0.55718	0.01271	0.2737	0.7263	0.14761	0.29814	0.81916
MH-11	0	0.4565	0.68817	0.96676	0.93451	0.63343	0.42326	0.9609	0.33822	0.29521
MH-12	0.82307	0.51906	0.21505	0.51613	0.88172	0.3695	0.91887	0.18573	0.60997	0.77419	0.66178
MH-13	0.42913	0.3783	0.5347	0.4262	0.28446	0.14467	0.72727	0.73314	0.58553	0.21114	0.86022	0.6911
MH-14	0.60313	0.79179	0.73607	0.98827	0.73998	0.40371	0.44184	0.348	0.07918	0.55914	0.14565	0.21701	0.87781
MH-15	0.84457	0.63441	0.59531	0.67155	0.63343	0.98436	0.18573	0.87683	0.00587	0.24536	0.60313	0.435	0.21505	0.31476
MH-16	0.71945	0.6305	0.58065	0.67058	0.01857	0.73705	0.07918	0.67351	0.15934	0.23558	0.14565	0.03128	0.84066	0.93744	0.21603
MH-17	0.05279	0.16618	0.29521	0.42717	0.42424	0.01857	0.0391	0.59726	0.39101	0.07429	0.62659	0.12414	0.47996	0.36266	0.37537	0.35973
MH-18	0.63539	0.51808	0.20821	0.66764	0.73705	0.86413	0.46823	0.03812	0.94624	0.36755	0.47898	0.1261	0.7175	0.42033	0.67742	0.95406	0.54448
MH-19	0.00978	0.14076	0.348	0.36657	0.43597	0.52297	0.04692	0.79668	0.30987	0.22092	0.11339	0.58847	0.39589	0.99022	0.64223	0.92082	0.5132	0.22092
MH-20	0.44086	0.98338	0.15543	0.58162	0.76051	0.40371	0.83675	0.92473	0.78397	0.74194	0.56012	0.7957	0.78788	0.9697	0.31085	0.80547	0.49071	0.52102	0.78495
MH-21	0.22092	0.22092	0.85142	0.92082	0.92473	0.59922	0.37537	0.58847	0.05181	0.3304	0.47801	0.53959	0.53959	0.72336	0.09775	0.79472	0.24242	0.08211	0.32942	0.565
MH-22	0.46041	0.40567	0.0176	0.67449	0.53666	0.03324	0.90127	0.84066	0.10068	0.04692	0.34311	0.65982	0.0391	0.90127	0.79081	0.18475	0.39687	0.67742	0.38123	0.02737	0.21994
MH-23	0.71945	0.6002	0.00098	0.81427	0.15347	0.95308	0.00978	0.37537	0.56794	0.9521	0.47116	0.69795	0.67351	0.70283	0.02542	0.54057	0.88368	0.17204	0.75269	0.80156	0.38416	0.15836
MH-24	0.1828	0.39101	0.58847	0.60215	0.43011	0.4868	0.26979	0.29717	0.47116	0.86608	0.97361	0.88074	0.23949	0.89541	0.97361	0.23558	0.38612	0.68426	0.48387	0.93353	0.565	0.79765	0.58944
MH-25	0.23265	0.51906	0.4565	0.41447	0.82014	0.9912	0.82502	0.05865	0	0.61877	0.89541	0.87683	0.8045	0.21701	0.02151	0.88368	0.33627	0.07722	0.84751	0.74682	0.02737	0.22776	0.45846	0.05181
MH-26	0.66373	0.99511	0.61584	0.99022	0.07136	0.81232	0.44477	0.34311	0.62463	0.83871	0.24438	0.41447	0.19746	0.68817	0.88465	0.8348	0.53372	0.61779	0.41153	0.67351	0.69697	0.47116	0.29619	0.3695	0.05181
MH-27	0.47703	0.2043	0.32942	0.05376	0.54154	0.71359	0.8563	0.7263	0.83382	0.82502	0.84555	0.00587	0.22092	0.89345	0.4262	0.17498	0.80743	0.11339	0.23167	0.66862	0.60899	0.18768	0.89052	0.45552	0.7566	0.58651
MH-28	0.37146	0.19746	0.95601	0.5044	0.05279	0.18084	0.92766	0.62463	0.35777	0.06256	0.59238	0.36755	0.82111	0.72532	0.52004	0.66471	0.85826	0.3871	0.6608	0.34897	0.9697	0.06354	0.01173	0.54545	0.55816	0.37928	0.24145
MH-29	0.94721	0.0479	0.50342	0.91202	0.39296	0.25122	0.22776	0.69501	0.39589	0.0958	0.03617	0.79374	0.09873	0.70577	0.0391	0.05474	0.06549	0.16031	0.61584	0.26882	0.4868	0.51417	0.22385	0.0088	0.39687	0.73509	0.62757	0.95112
MH-30	0.9433	0.40762	0.65689	0.82502	0.29521	0.3001	0.28935	0.86901	0.07527	0.66373	0.12805	0.15054	0.37928	0.04106	0.11632	0.94721	0.27468	0.7869	0.18573	0.27566	0.15249	0.7175	0.01955	0.12903	0.95112	0.63734	0.86901	0.04008	0.54448
MH-31	0.42913	0.56109	0.04301	0.79863	0.71554	0.52004	0.01173	0.88465	0.06549	0.72923	0.32747	0.99804	0.27468	0.31378	0.14076	0.38319	0.98631	0.66471	0.00489	0.68328	0.96676	0.62659	0.4477	0.20039	0.81232	0.01564	0.54057	0.16129	0.48485	0.36461
MH-32a	0.07918	0.8563	0.39198	0.61095	0.48289	0.43304	0.05376	0.54252	0.3871	0.68035	0.90127	0.71652	0.77224	0.9433	0.23754	0.17498	0.10948	0.55034	0.17009	0.1173	0.37146	0.58162	0.83089	0.51808	0.3783	0.52688	0.41349	0.24829	0.37634	0.15152	0.67449
MH-33	0.46139	0.02835	0.50635	0.19062	0.66569	0.43206	0.29912	0.74878	0.85533	0.16716	0.67155	0.00978	0.03715	0.54448	0.2434	0.05963	0.42424	0.19355	0.88661	0.79277	0.60411	0.22581	0.09971	0.6217	0.16325	0.09873	0.0782	0.3216	0.28446	0.15836	0.03324	0.09286
MH-34	0.67253	0.00978	0.67351	0.81427	0.48583	0.40176	0.74096	0.15445	0.58847	0.54252	0.43988	0.54643	0.17693	0.2346	0.96579	0.29814	0.76833	0.06354	0.60899	0.1173	0.00978	0.57771	0.24731	0	0.21212	0.00098	0.36657	0.19746	0.31867	0.56012	0.4477	0.652	0.46823
MH-35	0.57087	0.8436	0.28837	0.93646	0.02542	0.6002	0.89541	0.27273	0.59042	0.57283	0.37439	0.11926	0.71848	0.44575	0.38612	0.78201	0.06354	0.01271	0.739	0.90811	0.50831	0.08895	0.04985	0.21114	0.61486	0.20723	0.38221	0.63441	0.63441	0.54741	0.97361	0.99609	0.85044	0.06354
MH-36	0.78104	0.87683	0.60704	0.38123	0.27273	0.43891	0.94135	0.53079	0.30694	0.02053	0.61877	0.69892	0.86804	0.00196	0.81036	0.86804	0.77908	0.77615	0.66471	0.73412	0.27761	0.06256	0.91007	0.18768	0.62757	0.51613	0.32845	0.59042	0.52981	0.76051	0.52199	0.05279	0.34409	0.89345	0.75562
MH-37	0.80938	0.47312	0.68817	0.73803	0.16716	0.91398	0.25806	0.6305	0.59238	0.45455	0.39883	0.261	0.50147	0.19355	0.80254	0.36266	0.45161	0.28152	0.83187	0.08113	0.74389	0.31183	0.79765	0.07234	0.71945	0.65885	0.46823	0.00098	0.9609	0.02933	0.72825	0.56794	0.37048	0.43695	0.12414	0.63734
MH-38	0.16716	0.89345	0.53959	0.49462	0.07429	0.95699	0.64223	0.19941	0.65787	0.00391	0.69697	0.22874	0.12805	0.24829	0.13685	0.0958	0.59042	0.79668	0.60997	0.48485	0.47214	0.75953	0.09873	0.47312	0.94233	0.82014	0.10264	0.93646	0.47312	0.5826	0.29326	0.09286	0.37341	0.14761	0.42326	0.03226	0.73803
MH-39	0.72043	0.72923	0.30792	0.68328	0.3392	0.91691	0.93744	0.38123	0.33138	0.18768	0.39883	0.34702	0.9912	0.05963	0.38514	0.25513	0.30205	0.14174	0.42815	0.57967	0.71945	0.75855	0.78201	0.75367	0.07038	0.48289	0.83284	0.99316	0.43695	0.7478	0.76246	0.38416	0.6217	0.79179	0.79472	0.43304	0.87683	0.37928
MH-40	0.44379	0.66471	0.0303	0.60997	0.77908	0.00684	0.83382	0.21408	0.54448	0.95699	0.50733	0.6002	0.11535	0.59824	0.08798	0.31574	0.48974	0.29814	0.56598	0.39003	0.75073	0.08993	0.66276	0.99804	0.61193	0.24731	0.45943	0.57869	0.54643	0.91789	0.2346	0.97361	0.0567	0.21799	0.6217	0.56891	0.99218	0.25024	0.53177
MH-41	0.74291	0.61779	0.8915	0.10655	0.00782	0.64125	0.47214	0.81818	0.48778	0.174	0.24145	0.10557	0.29032	0.36852	0.57869	0.64125	0.79081	0.33529	0.51613	0.97361	0.68622	0.54839	0.79863	0.36559	0.58162	0.34115	0.01564	0.63245	0.32551	0.96481	0.73314	0.95406	0.07429	0.33724	0.10264	0.58847	0.60411	0.08113	0.7654	0.22972
MH-42	0.93353	0.46725	0.71261	0.72727	0.50635	0.24927	0.51515	0.06158	0.36755	0.75464	0.02737	0.89736	0.43597	0.80352	0.60899	0.97165	0.37439	0.49071	0.739	0.6911	0.97263	0.37146	0.19257	0.86119	0.16129	0.64712	0.20626	0.18964	0.2346	0.95503	0.49169	0.54839	0.43891	0.06549	0.27077	0.57869	0.76442	0.83187	0.76442	0.55914	0.66667
MH-43	0.54448	0.0176	0.95015	0.52102	0.69208	0.12903	0.66667	0.8045	0.76344	0.99707	0.97165	0.56598	0.70772	0.86804	0.44379	0.80547	0.51906	0.87292	0.46921	0.21603	0.65494	0.71457	0.58749	0.43206	0.26002	0.03226	0.31672	0.07722	0.72532	0.66667	0.7869	0.25024	0.48289	0.61681	0.05181	0.17204	0.79668	0.85533	0.84457	0.31965	0.35875	0.19453
MH-44	0.93451	0.36266	0.35484	0.31965	0.20919	0.05963	0.75073	0.01662	0.40469	0.60508	0.11535	0.5914	0.2434	0.54252	0.97947	0.77517	0.48387	0.37634	0.51222	0.66569	0.54252	0.47605	0.22385	0.00684	0.42229	0.98729	0.5738	0.43988	0.97556	0.28152	0.97947	0.13001	0.82698	0.5347	0.65787	0.7478	0.94428	0.79668	0.63539	0.7175	0.81623	0.50244	0.56696
MH-45	0.35582	0.30401	0.00293	0.03812	0.36266	0.72923	0.50733	0.84262	0.9042	0.68719	0.76442	0.30401	0.9306	0.92082	0.22581	0.71457	0.85826	0.32649	0.87586	0.00684	0.69404	0.59531	0.26295	0.4741	0.17204	0.46628	0.04106	0.83578	0.32747	0.52395	0.60802	0.21505	0.28935	0.49365	0.65885	0.87586	0.17107	0.19257	0.81036	0.66569	0.10459	0.11046	0.02639	0.45846
MH-46	0.58847	0.9521	0.72923	0.04888	0.46334	0.81134	0.74194	0.73607	0.86608	0.73998	0.01564	0.42717	0.36657	0.20821	0.55621	0.68426	0.93255	0.60704	0.61095	0.10557	0.96481	0.10166	0.27859	0.13881	0.57576	0.8915	0.17498	0.96774	0.68328	0.1349	0.69697	0.70968	0.81623	0.36364	0.23265	0.20039	0.75269	0.95699	0.45455	0.32845	0.75562	0.67155	0.59335	0.30792	0.34702
MH-47	0.73314	0.23167	0.48974	0.02248	0.48094	0.51417	0.75073	0.13392	0.93548	0.97654	0.39492	0.65103	0.19941	0.05865	0.43597	0.89638	0.08211	0.90518	0.30303	0.30205	0.66862	0.93157	0.36559	0.35582	0.84946	0.25709	0.14076	0.86804	0.19648	0.42033	0.34115	0.00391	0.39296	0.64712	0.65298	0.61486	0.3089	0.5259	0.08211	0.13978	0.74585	0.30205	0.49071	0.80547	0.28446	0.54154
MH-48	0.0088	0.27175	0.20528	0.46823	0.5738	0.10068	0.06843	0.51417	0.64907	0.13685	0.31574	0.26002	0.80059	0.37928	0.174	0.36168	0.18671	0.5132	0.64223	0.26979	0.43891	0.39785	0.93255	0.42717	0.81623	0.52981	0.38612	0.97263	0.35191	0.00293	0.98045	0.24438	0.94135	0.32454	0.31378	0.35191	0.75269	0.03226	0.36461	0.77028	0.71261	0.6696	0.58847	0.68622	0.4653	0.38319	0.45161
MH-49	0.28935	0.17595	0.86608	0.77322	0.91984	0.62366	0.78788	0.89834	0.10362	0.26686	0.56989	0.65494	0.31769	0.18182	0.03421	0.82698	0.76931	0.38612	0	0.19159	0.32063	0.65689	0.90909	0.32845	0.02151	0.47507	0.11632	0.5523	0.61095	0.47898	0.09677	0.74194	0.35386	0.53763	0.64907	0.92082	0.55816	0.73314	0.07136	0.58749	0.5132	0.57185	0.67742	0.72434	0.37928	0.60997	0.47703	0.81134
MH-50	0.51613	0.10166	0.8045	0.4565	0.38807	0.28739	0.24145	0.49169	0.97654	0.91984	0.89736	0.60215	0.42326	0.42424	0.54252	0.84164	0.30303	0.17204	0.22287	0.79179	0.83871	0.07038	0.31965	0.35386	0.17204	0.93353	0.84751	0.84066	0.44379	0.89932	0.11437	0.50831	0.17595	0.07918	0.61975	0.8348	0.26002	0.48778	0.04203	0.64516	0.79961	0.53666	0.78495	0.43793	0.05376	0.76931	0.26491	0.78886	0.88368
Bonferroni correction: p=0.05/1225=0.00004081
a represents that the MH has been reported.
[truncated: 1 more columns]

## Sheet: Supplementary Table S7
Supplementary Table S7. 50-MH profiles of degraded single and mixed DNAs.
Degraded single sample	Depth of coverage	MHs successful calling
C51-2.5	16239.5	50/50
C51-5	15723.2	50/50
C51-10	12231.3	50/50
C51-15	18408.1	50/50
C131-2.5	17205.8	50/50
C131-5	15157.5	50/50
C131-10	13059.9	50/50
C131-15	7336.5	50/50
Degraded mixture	Depth of coverage	Unique alleles minor donor successful calling
1:10-C51+131-2.5	17959.9	61/61
1:10-C51+131-2.5-3	21993.3	61/61
1:10-C51+131-2.5-5	37159.2	61/61
1:10-C51+C131-5	1464.69	39/61
1:10-C51+C131-5-3	20783.5	61/61
1:10-C51+C131-5-5	31637.9	61/61
1:10-C51+C131-10	13752	57/61
1:10-C51+C131-10-3	13777.7	60/61
1:10-C51+C131-10-5	49182.2	57/61
1:10-C51+C131-15	14400.9	61/61

## Sheet: Supplementary Table S8
Supplementary Table S8. Summary of MHs genotypes and DoCs for each animal sample based on the MPS platform.
Cat	Allele	Depth	Rabbit	Allele	Depth	Pig	Allele	Depth	Bovine	Allele	Depth	Sheep	Allele	Depth	Duck	Allele	Depth	Fish	Allele	Depth	Chicken	Allele	Depth
MH-8	AAGT	48	MH-21	AGG	33	MH-2	GGACA	122	MH-24	TCG	50	MH-2	GGGCG	42	MH-21	AAA	48	MH-2	GGGCA	72	MH-2	AGGCG	101
MH-42	GGCATT	48	MH-53	GGGGA	70	MH-23	TCAAA	64	MH-42	AGCATT	94	MH-8	GGGGG	46	MH-27	CTAT	66	MH-15	TTTAG	38	MH-21	AAA	166
						MH-55	CCGT	75	MH-46	CGTG	33	MH-41	GGAT GAAG	82	MH-39	TGTG	38	MH-41	GAAG	74	MH-26	TTAAC	47
									MH-64	CCCACG	38	MH-62	CCCT	36	MH-53	GTTGA	67	MH-53	GGGGA	48	MH-42	AGCATTGGCATT	140
															MH-58	TGTTGAGAAAATAAG	38	MH-55	CCGC	86	MH-44	CTC	46
																					MH-62	GGAT	48
